# Supplementary material for: Aberrant miRNAs expressed in HER-2 negative breast cancers patient
Source: J Exp Clin Cancer Res. 2018 Oct 20;37:257. doi: 10.1186/s13046-018-0920-2 (PMC6196003; doi:10.1186/s13046-018-0920-2)
Supplement: Supplementary file 2 — Table S2. TCGA tissue microRNAs differentially expressed for DPBC versus normal tissue (fold change ≤ -1.5 or ≥ 1.5, p-value < 0.05). (XLSX 38 kb) [file 13046_2018_920_MOESM2_ESM.xlsx]

## Sheet: DPBC_tcga_miR
# Notes : Created from Advanced Analysis operation: significance Analysis.
#Entitylist : All Entities
#Interpretation : status_DPBC
#Experiment: breast_tcga_hormones
#corrected p-value cut-off:0.05
#Fold change cut-off:1.5
#Selected Test : Moderated T-Test
#p-value computation: Asymptotic
#Multiple Testing Correction: Benjamini-Hochberg
#
# Technology : Generic.SingleColor.miR_tcga_matrix
# Owner : gxuser
# Created On : Tue Dec 13 14:07:41 EET 2016
sample	p (Corr)	p	FC (abs)	Regulation	[normal_DPBC](normalized)	[tumor_DPBC](normalized)
hsa-mir-675	1.01717e-05	1.43921e-06	2.29776	down	6.07637	4.87614
hsa-mir-676	3.50353e-17	1.40677e-18	1.80347	down	1.52078	0.670007
hsa-mir-671	3.95304e-08	3.89257e-09	1.74461	up	2.21753	3.02044
hsa-mir-126	4.47939e-07	4.96758e-08	1.90186	down	12.4073	11.4799
hsa-mir-127	0.000606003	0.000115871	1.62071	down	10.1277	9.43109
hsa-mir-1251	0.0261203	0.00734165	1.63589	up	0.245137	0.955214
hsa-mir-1258	1.27936e-31	1.59002e-33	3.152	down	2.54859	0.892323
hsa-mir-125b-1	1.79989e-17	7.05503e-19	3.41554	down	10.9029	9.13075
hsa-mir-125b-2	9.60463e-21	2.47921e-22	3.80379	down	5.80054	3.8731
hsa-mir-486	6.304e-37	4.21874e-39	17.7159	down	9.10632	4.95935
hsa-mir-485	2.20585e-06	2.78367e-07	1.70245	down	2.95059	2.18297
hsa-mir-483	3.98455e-13	2.32369e-14	3.32005	down	4.05721	2.32601
hsa-mir-3127	0.000523233	9.90441e-05	1.58701	up	2.28513	2.95144
hsa-mir-195	1.32363e-20	3.54317e-22	2.66754	down	6.95448	5.53896
hsa-mir-191	3.51429e-07	3.83011e-08	2.06231	up	8.88116	9.92542
hsa-mir-190	2.0864e-05	3.11165e-06	1.50126	down	2.8637	2.27753
hsa-mir-192	9.54357e-11	6.93414e-12	2.4872	up	7.34253	8.65705
hsa-mir-200b	9.82703e-23	2.40925e-24	4.92653	up	6.93578	9.23635
hsa-mir-200a	8.25959e-31	1.26342e-32	6.88095	up	6.90545	9.68805
hsa-mir-410	0.000536665	0.0001021	1.65825	down	3.60593	2.87628
hsa-mir-411	4.22132e-08	4.19711e-09	2.0275	down	3.57082	2.55111
hsa-mir-99a	6.11233e-20	1.81149e-21	4.47253	down	11.2356	9.07448
hsa-mir-193a	2.51211e-14	1.27287e-15	2.13289	down	9.6561	8.56329
hsa-mir-129-1	5.35544e-10	4.09594e-11	1.93705	down	1.59469	0.640828
hsa-mir-574	0.000186508	3.28083e-05	1.53447	down	7.05864	6.44089
hsa-mir-376b	1.10197e-05	1.5908e-06	1.52135	down	1.66933	1.06398
hsa-mir-376c	1.59703e-11	1.02295e-12	2.23604	down	3.36678	2.20584
hsa-mir-326	2.46623e-09	2.07484e-10	2.85425	down	4.46025	2.94714
hsa-mir-145	3.10225e-31	4.15215e-33	4.80741	down	12.4938	10.2286
hsa-mir-141	2.48886e-40	1.19e-42	7.73495	up	7.73544	10.6868
hsa-mir-129-2	2.53169e-11	1.69425e-12	2.11636	down	1.78524	0.703659
hsa-mir-891a	7.97593e-12	5.03261e-13	2.38488	down	2.19241	0.938488
hsa-mir-937	0.000308361	5.66017e-05	1.7187	up	0.641794	1.42311
hsa-mir-934	1.06975e-17	4.09083e-19	2.19239	down	1.54962	0.417112
hsa-mir-345	0.00136521	0.000278001	1.78216	up	3.21928	4.05291
hsa-mir-340	2.44194e-06	3.12829e-07	1.55583	up	3.92151	4.5592
hsa-mir-342	7.99811e-14	4.28197e-15	3.04167	up	7.2081	8.81296
hsa-mir-106a	0.00140572	0.000290282	1.66679	up	3.30993	4.04701
hsa-mir-944	2.9359e-10	2.21736e-11	2.07475	down	2.16884	1.1159
hsa-mir-203	2.31761e-06	2.94687e-07	2.9851	up	10.0289	11.6067
hsa-mir-202	1.30722e-06	1.58717e-07	1.61003	down	1.45222	0.765132
hsa-mir-205	0.0424509	0.0126216	2.04689	down	11.1605	10.1271
hsa-mir-204	6.89351e-25	1.44988e-26	5.33377	down	4.00409	1.58894
hsa-mir-206	1.55031e-12	9.33741e-14	2.59523	down	1.59766	0.221795
hsa-mir-328	1.03011e-05	1.46736e-06	1.99859	down	6.23818	5.2392
hsa-mir-29a	8.81244e-09	7.9194e-10	1.84207	down	12.8642	11.9829
hsa-mir-760	3.28911e-07	3.5218e-08	2.19332	up	0.617851	1.75097
hsa-mir-299	6.94746e-13	4.11799e-14	2.19661	down	2.99571	1.86043
hsa-mir-296	5.81871e-06	7.8992e-07	1.96662	down	3.1451	2.16939
hsa-mir-1247	7.73522e-14	4.06728e-15	5.03666	down	6.81721	4.48474
hsa-mir-494	1.24135e-06	1.49531e-07	1.6717	down	1.98081	1.23949
hsa-mir-495	1.28377e-19	4.05013e-21	2.81596	down	4.18989	2.69626
hsa-mir-493	2.9509e-13	1.69268e-14	2.53198	up	2.26449	3.60476
hsa-mir-182	7.55608e-31	1.08357e-32	4.52492	up	13.1503	15.3282
hsa-mir-183	6.25698e-38	3.58909e-40	6.5927	up	11.0054	13.7263
hsa-mir-187	0.00198014	0.000420259	2.48288	up	2.03022	3.34224
hsa-mir-184	7.00872e-07	7.97359e-08	5.08477	up	1.38521	3.73139
hsa-mir-511-1	9.82703e-23	2.44267e-24	3.68946	down	3.72873	1.84532
hsa-mir-511-2	3.84387e-24	8.4521e-26	3.76219	down	3.78837	1.8768
hsa-let-7c	2.30199e-19	7.92273e-21	3.75323	down	12.8388	10.9307
hsa-mir-429	2.75279e-32	3.15807e-34	6.96849	up	3.83209	6.63294
hsa-mir-381	1.22788e-13	6.69111e-15	2.7286	down	5.91371	4.46555
hsa-mir-383	3.40745e-19	1.20531e-20	2.66208	down	1.86794	0.455386
hsa-mir-425	8.5049e-05	1.40664e-05	1.95774	up	7.41853	8.38772
hsa-mir-133b	3.40619e-12	2.0841e-13	2.0945	down	1.35626	0.289651
hsa-mir-335	1.41076e-18	5.12512e-20	3.57611	down	7.96557	6.12717
hsa-mir-15a	5.94319e-09	5.22728e-10	1.83806	up	6.16602	7.0442
hsa-mir-15b	5.46881e-05	8.679e-06	1.67527	up	6.68291	7.4273
hsa-mir-147b	3.89641e-06	5.21507e-07	1.64689	up	0.195774	0.91552
hsa-mir-551b	2.8444e-11	1.93071e-12	2.19547	down	2.24624	1.11171
hsa-mir-337	1.61951e-20	4.49004e-22	3.94552	down	6.87779	4.89757
hsa-mir-331	6.40992e-05	1.04789e-05	1.78097	up	4.13824	4.9709
hsa-mir-4326	1.73126e-05	2.5489e-06	2.17815	up	1.38639	2.50949
hsa-mir-3677	2.26378e-05	3.46276e-06	2.1897	up	1.89472	3.02545
hsa-mir-155	2.05409e-08	1.94412e-09	2.24058	up	6.97647	8.14035
hsa-mir-181d	0.00103306	0.000203452	1.58636	up	3.61324	4.27896
hsa-mir-33a	2.37982e-05	3.66301e-06	2.09324	up	2.59723	3.66297
hsa-mir-33b	9.27357e-09	8.42246e-10	3.1136	up	1.04809	2.68667
hsa-mir-1307	4.04023e-05	6.29595e-06	1.66909	up	9.00789	9.74696
hsa-mir-21	0	0	4.51687	up	15.6056	17.781
hsa-mir-22	6.63822e-08	6.72707e-09	1.50289	down	16.5145	15.9268
hsa-mir-615	0.0246552	0.00681199	1.61101	up	2.45933	3.1473
hsa-mir-758	1.24643e-08	1.16779e-09	2.2685	down	5.08873	3.90699
hsa-mir-1271	4.8499e-09	4.21932e-10	1.90097	down	2.73747	1.81074
hsa-mir-130b	1.63667e-09	1.30426e-10	2.08257	up	3.08477	4.14313
hsa-mir-503	1.76712e-05	2.61859e-06	2.11221	up	2.58514	3.6639
hsa-mir-940	1.70314e-06	2.10043e-07	2.11375	up	1.05727	2.13708
hsa-mir-154	7.81193e-06	1.09038e-06	1.67321	down	3.52368	2.78106
hsa-mir-379	9.5653e-11	7.04138e-12	2.66965	down	10.552	9.1354
hsa-mir-378	7.85636e-34	6.75977e-36	5.12767	down	9.3303	6.97199
hsa-mir-449b	0.00135567	0.000274764	1.85392	up	0.0419286	0.932507
hsa-mir-449a	4.35732e-05	6.83175e-06	3.26932	up	0.17758	1.88657
hsa-mir-370	4.82959e-09	4.15548e-10	1.9744	down	4.14269	3.16127
hsa-mir-375	1.67366e-13	9.44034e-15	6.70149	up	11.2224	13.9669
hsa-mir-377	1.31983e-13	7.31837e-15	2.18157	down	2.97017	1.84481
hsa-mir-200c	1.85344e-28	3.01229e-30	5.12123	up	10.9355	13.292
hsa-mir-3200	0.00380173	0.000865022	1.56077	up	1.04243	1.68468
hsa-mir-217	0.0155605	0.00413558	1.5336	down	4.22939	3.61246
hsa-mir-215	2.48762e-08	2.37823e-09	2.30022	down	3.56303	2.36126
hsa-mir-210	8.01379e-08	8.27427e-09	4.01219	up	6.13239	8.13678
hsa-mir-92b	4.16059e-12	2.58545e-13	2.6293	up	5.31318	6.70786
hsa-mir-654	1.63667e-09	1.31434e-10	2.3367	down	5.33972	4.11525
hsa-mir-655	3.35246e-08	3.23707e-09	1.76941	down	2.36297	1.53971
hsa-mir-100	6.62122e-20	2.02561e-21	3.56685	down	13.0698	11.2352
hsa-mir-107	7.6314e-07	8.90087e-08	1.54107	up	5.17605	5.79998
hsa-mir-10b	5.48036e-27	1.04787e-28	3.82868	down	17.9477	16.0108
hsa-mir-1296	2.97628e-09	2.5324e-10	1.93197	down	3.43006	2.47999
hsa-mir-1295	1.39674e-10	1.04155e-11	1.74212	down	1.56551	0.764667
hsa-mir-16-1	0.00263719	0.000574836	1.52324	up	8.58877	9.19592
hsa-mir-590	6.38828e-05	1.03427e-05	1.58523	up	3.20393	3.86862
hsa-mir-592	2.14293e-19	6.96553e-21	3.78603	up	0.148851	2.06954
hsa-mir-433	7.38889e-15	3.67325e-16	1.93421	down	1.89141	0.939666
hsa-mir-1301	1.90337e-11	1.23936e-12	2.35466	up	2.3507	3.58621
hsa-mir-539	0.000137252	2.38812e-05	1.75237	down	4.0105	3.20119
hsa-mir-196a-1	7.10601e-07	8.15221e-08	5.78926	up	5.75517	8.28855
hsa-mir-196a-2	4.89783e-05	7.72602e-06	3.39295	up	3.13295	4.89549
hsa-mir-28	2.67228e-20	7.66428e-22	1.85077	down	12.699	11.8109
hsa-mir-7-1	1.57814e-05	2.30837e-06	1.89971	up	4.03452	4.9603
hsa-mir-323	0.000258476	4.67036e-05	1.59893	down	2.49776	1.82065
hsa-mir-889	0.00081672	0.000158503	1.6124	down	4.04508	3.35587
hsa-mir-144	1.00146e-25	2.01057e-27	7.05033	down	7.88876	5.07107
hsa-mir-20b	0.00107801	0.000213334	2.06685	up	3.34448	4.39191
hsa-mir-143	3.36412e-15	1.60809e-16	3.04883	down	16.5651	14.9568
hsa-mir-140	4.23243e-23	9.71113e-25	2.68605	down	10.4964	9.07089
hsa-mir-224	8.92656e-17	3.66962e-18	5.27344	down	5.82843	3.42969
hsa-mir-223	5.44094e-07	6.08595e-08	2.02296	down	7.3458	6.32933
hsa-mir-1468	4.76196e-16	2.09417e-17	2.58325	down	3.58453	2.21534
hsa-mir-181c	6.38828e-05	1.03825e-05	1.63551	up	5.62122	6.33096
hsa-mir-181b-1	3.13058e-11	2.18482e-12	2.16325	up	6.99149	8.10469
hsa-mir-1-2	2.30199e-19	7.72431e-21	4.2943	down	4.28538	2.18295
hsa-mir-584	7.818e-42	2.24e-44	4.5987	down	6.80791	4.60668
hsa-mir-585	6.8112e-15	3.32095e-16	1.89079	down	1.43033	0.511341
hsa-mir-665	2.24073e-15	1.02825e-16	1.6652	down	1.18148	0.445783
hsa-mir-3065	1.16061e-06	1.38696e-07	2.62306	up	3.71136	5.10261
hsa-mir-134	0.000111187	1.87953e-05	1.77517	down	9.19278	8.36482
hsa-mir-365-2	1.05294e-15	4.73117e-17	2.46458	down	6.83208	5.53074
hsa-mir-139	0	0	8.53813	down	8.51004	5.41612
hsa-mir-365-1	2.53848e-15	1.18915e-16	2.43938	down	6.83495	5.54844
hsa-mir-1269	0.010234	0.00255362	2.50643	up	0.389723	1.71536
hsa-mir-451	1.83238e-27	3.15324e-29	9.16185	down	10.0215	6.82585
hsa-mir-1262	3.95531e-11	2.79821e-12	1.61133	down	1.34681	0.658561
hsa-mir-101-2	3.78012e-08	3.68615e-09	2.04223	down	6.36367	5.33352
hsa-mir-128-2	6.69624e-05	1.1011e-05	1.5406	up	4.80124	5.42473
hsa-mir-218-2	2.39464e-09	1.99172e-10	1.86145	down	5.97012	5.07369
hsa-mir-32	2.94388e-11	2.02638e-12	2.19549	up	3.44382	4.57836
hsa-mir-369	5.58348e-05	8.91436e-06	1.62901	down	3.82853	3.12453
hsa-mir-3613	6.92883e-06	9.58842e-07	1.62936	up	2.85062	3.55492
hsa-mir-378c	2.32046e-34	1.77473e-36	3.99779	down	3.99299	1.99378
hsa-mir-431	2.0239e-09	1.64466e-10	2.07692	down	4.26262	3.20818
hsa-mir-133a-1	1.48694e-18	5.54405e-20	4.07281	down	3.69873	1.67271
hsa-mir-133a-2	1.9533e-07	2.05414e-08	1.51246	down	0.683789	0.0868929
hsa-mir-3199-2	3.8145e-27	6.92883e-29	1.92454	down	1.38496	0.440441
hsa-mir-3199-1	2.77549e-16	1.19404e-17	1.64912	down	1.1751	0.453408
hsa-mir-130a	3.09652e-06	3.99647e-07	1.90416	down	6.80657	5.87741
hsa-mir-505	2.12653e-05	3.21216e-06	1.64693	down	5.57335	4.85357
hsa-mir-181b-2	4.40625e-07	4.84435e-08	1.80969	up	1.44593	2.30167
hsa-mir-103-2	1.50784e-06	1.84516e-07	1.72435	up	2.59214	3.37819
hsa-mir-497	6.86321e-14	3.54315e-15	2.39838	down	5.95441	4.69235
hsa-mir-301b	6.47887e-07	7.30886e-08	1.71768	up	0.150529	0.930994
hsa-mir-190b	2.48886e-40	1.114e-42	9.31871	up	1.2413	4.46143
hsa-mir-301a	3.25284e-07	3.45187e-08	2.54253	up	2.23899	3.58525
hsa-mir-93	7.16577e-08	7.33018e-09	1.80043	up	11.0132	11.8615
hsa-mir-96	7.17116e-33	7.54137e-35	6.48934	up	2.27095	4.96903
hsa-mir-487b	8.65414e-07	1.01765e-07	1.75857	down	3.10339	2.28898
hsa-mir-3150b	0.00302243	0.000676146	1.53657	up	0.631026	1.25074
hsa-mir-148b	1.16996e-08	1.08495e-09	1.98991	up	6.5311	7.5238
hsa-mir-148a	1.24592e-05	1.81051e-06	1.76884	up	14.4167	15.2395
hsa-mir-491	1.04856e-05	1.50367e-06	1.58279	down	2.84649	2.18401
hsa-mir-452	8.57048e-34	8.19357e-36	8.20041	down	7.20184	4.16615
hsa-mir-454	2.39464e-09	1.97624e-10	2.16945	up	2.14569	3.26302
hsa-mir-3610	7.1488e-07	8.26965e-08	1.57614	up	0.292091	0.948491
hsa-mir-142	5.88893e-11	4.22246e-12	3.35159	up	8.98299	10.7278
hsa-mir-487a	6.92883e-06	9.60497e-07	1.52175	down	1.72448	1.11875
hsa-mir-432	1.90337e-11	1.25557e-12	2.30136	down	3.65269	2.4502

## Sheet: Sheet1
sample	p (Corr)	p	FC (abs)	Regulation	[normal_DPBC](normalized)	[tumor_DPBC](normalized)
hsa-mir-486	6.304e-37	4.21874e-39	-17.7159	down	9.10632	4.95935
hsa-mir-451	1.83238e-27	3.15324e-29	-9.16185	down	10.0215	6.82585
hsa-mir-139	0	0	-8.53813	down	8.51004	5.41612
hsa-mir-452	8.57048e-34	8.19357e-36	-8.20041	down	7.20184	4.16615
hsa-mir-144	1.00146e-25	2.01057e-27	-7.05033	down	7.88876	5.07107
hsa-mir-204	6.89351e-25	1.44988e-26	-5.33377	down	4.00409	1.58894
hsa-mir-224	8.92656e-17	3.66962e-18	-5.27344	down	5.82843	3.42969
hsa-mir-378	7.85636e-34	6.75977e-36	-5.12767	down	9.3303	6.97199
hsa-mir-1247	7.73522e-14	4.06728e-15	-5.03666	down	6.81721	4.48474
hsa-mir-145	3.10225e-31	4.15215e-33	-4.80741	down	12.4938	10.2286
hsa-mir-584	7.818e-42	2.24e-44	-4.5987	down	6.80791	4.60668
hsa-mir-99a	6.11233e-20	1.81149e-21	-4.47253	down	11.2356	9.07448
hsa-mir-1-2	2.30199e-19	7.72431e-21	-4.2943	down	4.28538	2.18295
hsa-mir-133a-1	1.48694e-18	5.54405e-20	-4.07281	down	3.69873	1.67271
hsa-mir-378c	2.32046e-34	1.77473e-36	-3.99779	down	3.99299	1.99378
hsa-mir-337	1.61951e-20	4.49004e-22	-3.94552	down	6.87779	4.89757
hsa-mir-10b	5.48036e-27	1.04787e-28	-3.82868	down	17.9477	16.0108
hsa-mir-125b-2	9.60463e-21	2.47921e-22	-3.80379	down	5.80054	3.8731
hsa-mir-511-2	3.84387e-24	8.4521e-26	-3.76219	down	3.78837	1.8768
hsa-let-7c	2.30199e-19	7.92273e-21	-3.75323	down	12.8388	10.9307
hsa-mir-511-1	9.82703e-23	2.44267e-24	-3.68946	down	3.72873	1.84532
hsa-mir-335	1.41076e-18	5.12512e-20	-3.57611	down	7.96557	6.12717
hsa-mir-100	6.62122e-20	2.02561e-21	-3.56685	down	13.0698	11.2352
hsa-mir-125b-1	1.79989e-17	7.05503e-19	-3.41554	down	10.9029	9.13075
hsa-mir-483	3.98455e-13	2.32369e-14	-3.32005	down	4.05721	2.32601
hsa-mir-1258	1.27936e-31	1.59002e-33	-3.152	down	2.54859	0.892323
hsa-mir-143	3.36412e-15	1.60809e-16	-3.04883	down	16.5651	14.9568
hsa-mir-326	2.46623e-09	2.07484e-10	-2.85425	down	4.46025	2.94714
hsa-mir-495	1.28377e-19	4.05013e-21	-2.81596	down	4.18989	2.69626
hsa-mir-381	1.22788e-13	6.69111e-15	-2.7286	down	5.91371	4.46555
hsa-mir-140	4.23243e-23	9.71113e-25	-2.68605	down	10.4964	9.07089
hsa-mir-379	9.5653e-11	7.04138e-12	-2.66965	down	10.552	9.1354
hsa-mir-195	1.32363e-20	3.54317e-22	-2.66754	down	6.95448	5.53896
hsa-mir-383	3.40745e-19	1.20531e-20	-2.66208	down	1.86794	0.455386
hsa-mir-206	1.55031e-12	9.33741e-14	-2.59523	down	1.59766	0.221795
hsa-mir-1468	4.76196e-16	2.09417e-17	-2.58325	down	3.58453	2.21534
hsa-mir-365-2	1.05294e-15	4.73117e-17	-2.46458	down	6.83208	5.53074
hsa-mir-365-1	2.53848e-15	1.18915e-16	-2.43938	down	6.83495	5.54844
hsa-mir-497	6.86321e-14	3.54315e-15	-2.39838	down	5.95441	4.69235
hsa-mir-891a	7.97593e-12	5.03261e-13	-2.38488	down	2.19241	0.938488
hsa-mir-654	1.63667e-09	1.31434e-10	-2.3367	down	5.33972	4.11525
hsa-mir-432	1.90337e-11	1.25557e-12	-2.30136	down	3.65269	2.4502
hsa-mir-215	2.48762e-08	2.37823e-09	-2.30022	down	3.56303	2.36126
hsa-mir-675	1.01717e-05	1.43921e-06	-2.29776	down	6.07637	4.87614
hsa-mir-758	1.24643e-08	1.16779e-09	-2.2685	down	5.08873	3.90699
hsa-mir-376c	1.59703e-11	1.02295e-12	-2.23604	down	3.36678	2.20584
hsa-mir-299	6.94746e-13	4.11799e-14	-2.19661	down	2.99571	1.86043
hsa-mir-551b	2.8444e-11	1.93071e-12	-2.19547	down	2.24624	1.11171
hsa-mir-934	1.06975e-17	4.09083e-19	-2.19239	down	1.54962	0.417112
hsa-mir-377	1.31983e-13	7.31837e-15	-2.18157	down	2.97017	1.84481
hsa-mir-193a	2.51211e-14	1.27287e-15	-2.13289	down	9.6561	8.56329
hsa-mir-129-2	2.53169e-11	1.69425e-12	-2.11636	down	1.78524	0.703659
hsa-mir-133b	3.40619e-12	2.0841e-13	-2.0945	down	1.35626	0.289651
hsa-mir-431	2.0239e-09	1.64466e-10	-2.07692	down	4.26262	3.20818
hsa-mir-944	2.9359e-10	2.21736e-11	-2.07475	down	2.16884	1.1159
hsa-mir-205	0.0424509	0.0126216	-2.04689	down	11.1605	10.1271
hsa-mir-101-2	3.78012e-08	3.68615e-09	-2.04223	down	6.36367	5.33352
hsa-mir-411	4.22132e-08	4.19711e-09	-2.0275	down	3.57082	2.55111
hsa-mir-223	5.44094e-07	6.08595e-08	-2.02296	down	7.3458	6.32933
hsa-mir-328	1.03011e-05	1.46736e-06	-1.99859	down	6.23818	5.2392
hsa-mir-370	4.82959e-09	4.15548e-10	-1.9744	down	4.14269	3.16127
hsa-mir-296	5.81871e-06	7.8992e-07	-1.96662	down	3.1451	2.16939
hsa-mir-129-1	5.35544e-10	4.09594e-11	-1.93705	down	1.59469	0.640828
hsa-mir-433	7.38889e-15	3.67325e-16	-1.93421	down	1.89141	0.939666
hsa-mir-1296	2.97628e-09	2.5324e-10	-1.93197	down	3.43006	2.47999
hsa-mir-3199-2	3.8145e-27	6.92883e-29	-1.92454	down	1.38496	0.440441
hsa-mir-130a	3.09652e-06	3.99647e-07	-1.90416	down	6.80657	5.87741
hsa-mir-126	4.47939e-07	4.96758e-08	-1.90186	down	12.4073	11.4799
hsa-mir-1271	4.8499e-09	4.21932e-10	-1.90097	down	2.73747	1.81074
hsa-mir-585	6.8112e-15	3.32095e-16	-1.89079	down	1.43033	0.511341
hsa-mir-218-2	2.39464e-09	1.99172e-10	-1.86145	down	5.97012	5.07369
hsa-mir-28	2.67228e-20	7.66428e-22	-1.85077	down	12.699	11.8109
hsa-mir-29a	8.81244e-09	7.9194e-10	-1.84207	down	12.8642	11.9829
hsa-mir-676	3.50353e-17	1.40677e-18	-1.80347	down	1.52078	0.670007
hsa-mir-134	0.000111187	1.87953e-05	-1.77517	down	9.19278	8.36482
hsa-mir-655	3.35246e-08	3.23707e-09	-1.76941	down	2.36297	1.53971
hsa-mir-487b	8.65414e-07	1.01765e-07	-1.75857	down	3.10339	2.28898
hsa-mir-539	0.000137252	2.38812e-05	-1.75237	down	4.0105	3.20119
hsa-mir-1295	1.39674e-10	1.04155e-11	-1.74212	down	1.56551	0.764667
hsa-mir-485	2.20585e-06	2.78367e-07	-1.70245	down	2.95059	2.18297
hsa-mir-154	7.81193e-06	1.09038e-06	-1.67321	down	3.52368	2.78106
hsa-mir-494	1.24135e-06	1.49531e-07	-1.6717	down	1.98081	1.23949
hsa-mir-665	2.24073e-15	1.02825e-16	-1.6652	down	1.18148	0.445783
hsa-mir-410	0.000536665	0.0001021	-1.65825	down	3.60593	2.87628
hsa-mir-3199-1	2.77549e-16	1.19404e-17	-1.64912	down	1.1751	0.453408
hsa-mir-505	2.12653e-05	3.21216e-06	-1.64693	down	5.57335	4.85357
hsa-mir-369	5.58348e-05	8.91436e-06	-1.62901	down	3.82853	3.12453
hsa-mir-127	0.000606003	0.000115871	-1.62071	down	10.1277	9.43109
hsa-mir-889	0.00081672	0.000158503	-1.6124	down	4.04508	3.35587
hsa-mir-1262	3.95531e-11	2.79821e-12	-1.61133	down	1.34681	0.658561
hsa-mir-202	1.30722e-06	1.58717e-07	-1.61003	down	1.45222	0.765132
hsa-mir-323	0.000258476	4.67036e-05	-1.59893	down	2.49776	1.82065
hsa-mir-491	1.04856e-05	1.50367e-06	-1.58279	down	2.84649	2.18401
hsa-mir-574	0.000186508	3.28083e-05	-1.53447	down	7.05864	6.44089
hsa-mir-217	0.0155605	0.00413558	-1.5336	down	4.22939	3.61246
hsa-mir-487a	6.92883e-06	9.60497e-07	-1.52175	down	1.72448	1.11875
hsa-mir-376b	1.10197e-05	1.5908e-06	-1.52135	down	1.66933	1.06398
hsa-mir-133a-2	1.9533e-07	2.05414e-08	-1.51246	down	0.683789	0.0868929
hsa-mir-22	6.63822e-08	6.72707e-09	-1.50289	down	16.5145	15.9268
hsa-mir-190	2.0864e-05	3.11165e-06	-1.50126	down	2.8637	2.27753
hsa-mir-190b	2.48886e-40	1.114e-42	9.31871	up	1.2413	4.46143
hsa-mir-141	2.48886e-40	1.19e-42	7.73495	up	7.73544	10.6868
hsa-mir-429	2.75279e-32	3.15807e-34	6.96849	up	3.83209	6.63294
hsa-mir-200a	8.25959e-31	1.26342e-32	6.88095	up	6.90545	9.68805
hsa-mir-375	1.67366e-13	9.44034e-15	6.70149	up	11.2224	13.9669
hsa-mir-183	6.25698e-38	3.58909e-40	6.5927	up	11.0054	13.7263
hsa-mir-96	7.17116e-33	7.54137e-35	6.48934	up	2.27095	4.96903
hsa-mir-196a-1	7.10601e-07	8.15221e-08	5.78926	up	5.75517	8.28855
hsa-mir-200c	1.85344e-28	3.01229e-30	5.12123	up	10.9355	13.292
hsa-mir-184	7.00872e-07	7.97359e-08	5.08477	up	1.38521	3.73139
hsa-mir-200b	9.82703e-23	2.40925e-24	4.92653	up	6.93578	9.23635
hsa-mir-182	7.55608e-31	1.08357e-32	4.52492	up	13.1503	15.3282
hsa-mir-21	0	0	4.51687	up	15.6056	17.781
hsa-mir-210	8.01379e-08	8.27427e-09	4.01219	up	6.13239	8.13678
hsa-mir-592	2.14293e-19	6.96553e-21	3.78603	up	0.148851	2.06954
hsa-mir-196a-2	4.89783e-05	7.72602e-06	3.39295	up	3.13295	4.89549
hsa-mir-142	5.88893e-11	4.22246e-12	3.35159	up	8.98299	10.7278
hsa-mir-449a	4.35732e-05	6.83175e-06	3.26932	up	0.17758	1.88657
hsa-mir-33b	9.27357e-09	8.42246e-10	3.1136	up	1.04809	2.68667
hsa-mir-342	7.99811e-14	4.28197e-15	3.04167	up	7.2081	8.81296
hsa-mir-203	2.31761e-06	2.94687e-07	2.9851	up	10.0289	11.6067
hsa-mir-92b	4.16059e-12	2.58545e-13	2.6293	up	5.31318	6.70786
hsa-mir-3065	1.16061e-06	1.38696e-07	2.62306	up	3.71136	5.10261
hsa-mir-301a	3.25284e-07	3.45187e-08	2.54253	up	2.23899	3.58525
hsa-mir-493	2.9509e-13	1.69268e-14	2.53198	up	2.26449	3.60476
hsa-mir-1269	0.010234	0.00255362	2.50643	up	0.389723	1.71536
hsa-mir-192	9.54357e-11	6.93414e-12	2.4872	up	7.34253	8.65705
hsa-mir-187	0.00198014	0.000420259	2.48288	up	2.03022	3.34224
hsa-mir-1301	1.90337e-11	1.23936e-12	2.35466	up	2.3507	3.58621
hsa-mir-155	2.05409e-08	1.94412e-09	2.24058	up	6.97647	8.14035
hsa-mir-32	2.94388e-11	2.02638e-12	2.19549	up	3.44382	4.57836
hsa-mir-760	3.28911e-07	3.5218e-08	2.19332	up	0.617851	1.75097
hsa-mir-3677	2.26378e-05	3.46276e-06	2.1897	up	1.89472	3.02545
hsa-mir-4326	1.73126e-05	2.5489e-06	2.17815	up	1.38639	2.50949
hsa-mir-454	2.39464e-09	1.97624e-10	2.16945	up	2.14569	3.26302
hsa-mir-181b-1	3.13058e-11	2.18482e-12	2.16325	up	6.99149	8.10469
hsa-mir-940	1.70314e-06	2.10043e-07	2.11375	up	1.05727	2.13708
hsa-mir-503	1.76712e-05	2.61859e-06	2.11221	up	2.58514	3.6639
hsa-mir-33a	2.37982e-05	3.66301e-06	2.09324	up	2.59723	3.66297
hsa-mir-130b	1.63667e-09	1.30426e-10	2.08257	up	3.08477	4.14313
hsa-mir-20b	0.00107801	0.000213334	2.06685	up	3.34448	4.39191
hsa-mir-191	3.51429e-07	3.83011e-08	2.06231	up	8.88116	9.92542
hsa-mir-148b	1.16996e-08	1.08495e-09	1.98991	up	6.5311	7.5238
hsa-mir-425	8.5049e-05	1.40664e-05	1.95774	up	7.41853	8.38772
hsa-mir-7-1	1.57814e-05	2.30837e-06	1.89971	up	4.03452	4.9603
hsa-mir-449b	0.00135567	0.000274764	1.85392	up	0.0419286	0.932507
hsa-mir-15a	5.94319e-09	5.22728e-10	1.83806	up	6.16602	7.0442
hsa-mir-181b-2	4.40625e-07	4.84435e-08	1.80969	up	1.44593	2.30167
hsa-mir-93	7.16577e-08	7.33018e-09	1.80043	up	11.0132	11.8615
hsa-mir-345	0.00136521	0.000278001	1.78216	up	3.21928	4.05291
hsa-mir-331	6.40992e-05	1.04789e-05	1.78097	up	4.13824	4.9709
hsa-mir-148a	1.24592e-05	1.81051e-06	1.76884	up	14.4167	15.2395
hsa-mir-671	3.95304e-08	3.89257e-09	1.74461	up	2.21753	3.02044
hsa-mir-103-2	1.50784e-06	1.84516e-07	1.72435	up	2.59214	3.37819
hsa-mir-937	0.000308361	5.66017e-05	1.7187	up	0.641794	1.42311
hsa-mir-301b	6.47887e-07	7.30886e-08	1.71768	up	0.150529	0.930994
hsa-mir-15b	5.46881e-05	8.679e-06	1.67527	up	6.68291	7.4273
hsa-mir-1307	4.04023e-05	6.29595e-06	1.66909	up	9.00789	9.74696
hsa-mir-106a	0.00140572	0.000290282	1.66679	up	3.30993	4.04701
hsa-mir-147b	3.89641e-06	5.21507e-07	1.64689	up	0.195774	0.91552
hsa-mir-1251	0.0261203	0.00734165	1.63589	up	0.245137	0.955214
hsa-mir-181c	6.38828e-05	1.03825e-05	1.63551	up	5.62122	6.33096
hsa-mir-3613	6.92883e-06	9.58842e-07	1.62936	up	2.85062	3.55492
hsa-mir-615	0.0246552	0.00681199	1.61101	up	2.45933	3.1473
hsa-mir-3127	0.000523233	9.90441e-05	1.58701	up	2.28513	2.95144
hsa-mir-181d	0.00103306	0.000203452	1.58636	up	3.61324	4.27896
hsa-mir-590	6.38828e-05	1.03427e-05	1.58523	up	3.20393	3.86862
hsa-mir-3610	7.1488e-07	8.26965e-08	1.57614	up	0.292091	0.948491
hsa-mir-3200	0.00380173	0.000865022	1.56077	up	1.04243	1.68468
hsa-mir-340	2.44194e-06	3.12829e-07	1.55583	up	3.92151	4.5592
hsa-mir-107	7.6314e-07	8.90087e-08	1.54107	up	5.17605	5.79998
hsa-mir-128-2	6.69624e-05	1.1011e-05	1.5406	up	4.80124	5.42473
hsa-mir-3150b	0.00302243	0.000676146	1.53657	up	0.631026	1.25074
hsa-mir-16-1	0.00263719	0.000574836	1.52324	up	8.58877	9.19592
