# Supplementary material for: Aberrant miRNAs expressed in HER-2 negative breast cancers patient
Source: J Exp Clin Cancer Res. 2018 Oct 20;37:257. doi: 10.1186/s13046-018-0920-2 (PMC6196003; doi:10.1186/s13046-018-0920-2)
Supplement: Supplementary file 3 — Table S3. TCGA tissue microRNAs differentially expressed for TNBC versus DPBC cancers (fold change ≤ -1.5 or ≥ 1.5, p-value < 0.05). (XLSX 34 kb) [file 13046_2018_920_MOESM3_ESM.xlsx]

## Sheet: TNBC_vs_DPBC_statistic
# Notes : Created from Advanced Analysis operation: significance Analysis.
#Entitylist : All Entities
#Interpretation : status_DPBC_TNBC
#Experiment: breast_tcga_hormones
#corrected p-value cut-off:0.05
#Fold change cut-off:1.5
#Selected Test : Moderated T-Test
#p-value computation: Asymptotic
#Multiple Testing Correction: Benjamini-Hochberg
#
# Technology : Generic.SingleColor.miR_tcga_matrix
# Owner : gxuser
# Created On : Tue Feb 14 09:04:03 EET 2017
sample	p (Corr)	p	FC (abs)	Regulation	[tumor_DPBC](normalized)	[tumor_TNBC](normalized)
hsa-mir-671	3.3351e-16	3.09278e-17	1.66226	up	3.02044	3.75359
hsa-mir-19a	1.49197e-32	3.28062e-34	3.2366	up	4.12308	5.81756
hsa-mir-1251	0.000159261	4.67429e-05	1.54534	down	0.955214	0.327288
hsa-mir-520b	7.01424e-18	5.43168e-19	1.60519	up	0.185016	0.867759
hsa-mir-197	8.68043e-29	3.07051e-30	2.35312	up	7.82948	9.06405
hsa-mir-135a-1	1.67057e-06	3.67333e-07	1.95393	down	1.82931	0.862928
hsa-mir-30a	7.86369e-09	1.41336e-09	1.80168	down	15.827	14.9776
hsa-mir-1287	1.65412e-13	1.92928e-14	1.71709	up	4.90791	5.68787
hsa-mir-3648	8.45281e-08	1.63189e-08	1.63432	up	1.44298	2.15167
hsa-mir-3647	8.10518e-08	1.54975e-08	1.62437	up	3.13385	3.83373
hsa-mir-576	1.86935e-25	8.9357e-27	2.12119	up	3.36353	4.4484
hsa-mir-129-1	7.75484e-13	9.71208e-14	1.80719	up	0.640828	1.49458
hsa-mir-424	2.33495e-06	5.33511e-07	1.54024	up	6.82223	7.44539
hsa-mir-18b	6.46238e-17	5.49859e-18	1.57252	up	0.435634	1.08872
hsa-mir-17	0	0	3.62367	up	8.5686	10.426
hsa-mir-25	2.68797e-30	8.22323e-32	1.83299	up	12.909	13.7832
hsa-mir-129-2	8.4018e-15	8.83554e-16	1.935	up	0.703659	1.656
hsa-mir-937	2.24489e-22	1.2877e-23	2.58495	up	1.42311	2.79325
hsa-mir-934	0	0	11.2262	up	0.417112	3.90591
hsa-mir-138-2	1.42843e-25	6.6915e-27	1.7676	up	0.304411	1.1262
hsa-mir-138-1	1.73974e-26	7.48454e-28	2.01027	up	0.335156	1.34254
hsa-mir-345	7.67613e-12	1.03474e-12	2.05995	up	4.05291	5.09553
hsa-mir-340	4.94076e-19	3.44814e-20	1.64911	up	4.5592	5.28088
hsa-mir-342	9.28018e-16	8.96078e-17	2.02758	down	8.81296	7.7932
hsa-mir-106a	1.15839e-11	1.57258e-12	2.03813	up	4.04701	5.07426
hsa-mir-106b	0	0	2.52227	up	8.73563	10.0704
hsa-mir-942	5.30312e-40	5.07e-42	2.63573	up	2.02914	3.42734
hsa-mir-203	0.000298039	9.19833e-05	1.72922	up	11.6067	12.3968
hsa-mir-206	1.14578e-07	2.24665e-08	1.55104	up	0.221795	0.855028
hsa-mir-551a	1.90859e-30	5.65643e-32	1.85388	up	0.174586	1.06514
hsa-mir-29c	2.01097e-14	2.21091e-15	1.8107	down	10.8423	9.98572
hsa-mir-767	2.49433e-17	2.0031e-18	3.34515	up	0.597326	2.3394
hsa-mir-186	1.13556e-26	4.77674e-28	1.98577	up	7.95429	8.94399
hsa-mir-187	8.45281e-08	1.63238e-08	2.52696	up	3.34224	4.67964
hsa-mir-184	6.29873e-09	1.11402e-09	2.97959	down	3.73139	2.15628
hsa-mir-185	1.19774e-16	1.04874e-17	1.57972	up	5.68748	6.34714
hsa-mir-188	1.28743e-29	4.18478e-31	2.22232	up	1.48288	2.63495
hsa-mir-511-1	3.94543e-10	6.22367e-11	1.66922	up	1.84532	2.5845
hsa-mir-511-2	2.43013e-12	3.11317e-13	1.75356	up	1.8768	2.68708
hsa-mir-421	8.04389e-27	3.30676e-28	1.95306	up	1.57606	2.5418
hsa-mir-18a	0	0	5.43234	up	2.6719	5.11348
hsa-let-7d	5.65363e-24	3.0268e-25	1.85068	up	8.80915	9.6972
hsa-mir-545	1.19774e-16	1.05346e-17	1.52562	up	0.61967	1.22907
hsa-mir-15b	2.81179e-20	1.82794e-21	2.04505	up	7.4273	8.45943
hsa-mir-1226	2.57977e-10	3.94612e-11	1.5083	up	0.967591	1.56051
hsa-mir-330	2.19994e-09	3.72266e-10	1.58557	up	4.69602	5.36102
hsa-mir-3676	0.000129274	3.7571e-05	1.51318	up	2.01629	2.61387
hsa-mir-3677	3.90116e-06	9.17481e-07	1.66634	up	3.02545	3.76213
hsa-mir-151	4.11701e-14	4.56571e-15	1.58581	up	10.9099	11.5751
hsa-mir-150	1.59162e-05	4.07795e-06	1.85214	up	8.6879	9.57709
hsa-mir-155	9.96286e-17	8.57225e-18	2.13257	up	8.14035	9.23294
hsa-mir-877	1.88539e-29	6.30867e-31	2.37019	up	1.10776	2.35276
hsa-mir-20a	1.84282e-35	3.34738e-37	3.08354	up	7.15964	8.78422
hsa-mir-137	9.16225e-19	6.56949e-20	1.58628	up	0.172757	0.8384
hsa-mir-153-2	0.00180455	0.000640045	1.52828	down	4.57738	3.96547
hsa-mir-181d	5.22388e-08	9.88842e-09	1.58606	up	4.27896	4.94441
hsa-mir-33a	1.32849e-16	1.18117e-17	2.40981	up	3.66297	4.93189
hsa-mir-1304	3.04511e-20	2.00872e-21	1.83968	up	0.386189	1.26564
hsa-mir-1307	1.18868e-24	6.02293e-26	2.18184	up	9.74696	10.8725
hsa-mir-3170	2.70054e-09	4.59556e-10	1.5666	up	1.39014	2.03777
hsa-mir-3074	1.28549e-05	3.23216e-06	1.50361	up	3.52846	4.11689
hsa-mir-500a	5.30551e-33	1.11588e-34	2.15295	up	7.36253	8.46884
hsa-mir-1271	3.00388e-09	5.14048e-10	1.50109	up	1.81074	2.39675
hsa-mir-212	7.31922e-14	8.25686e-15	1.61021	up	2.00651	2.69377
hsa-mir-130b	8.07687e-36	1.3899e-37	2.73162	up	4.14313	5.59289
hsa-mir-502	2.5705e-31	6.88087e-33	1.9524	up	2.77527	3.74051
hsa-mir-501	4.76205e-25	2.36737e-26	2.1664	up	5.05941	6.17471
hsa-mir-516a-1	4.77044e-28	1.78366e-29	2.63645	up	0.250501	1.6491
hsa-mir-146a	3.58946e-21	2.19623e-22	2.50535	up	6.42114	7.74615
hsa-mir-940	3.49798e-06	8.19316e-07	1.56321	up	2.13708	2.78159
hsa-mir-146b	2.20758e-18	1.64619e-19	1.93917	up	9.02063	9.97607
hsa-mir-378	1.90747e-37	2.55302e-39	2.69917	up	6.97199	8.40451
hsa-mir-449b	4.74892e-07	9.94277e-08	1.68933	down	0.932507	0.176058
hsa-mir-449a	2.721e-10	4.18815e-11	2.75475	down	1.88657	0.424649
hsa-mir-375	2.56953e-25	1.25283e-26	5.13046	down	13.9669	11.6078
hsa-mir-579	3.6213e-21	2.25033e-22	1.55788	up	0.470485	1.11007
hsa-mir-577	0	0	12.3202	up	0.960434	4.58339
hsa-mir-550a-2	4.37819e-12	5.69249e-13	1.58317	up	1.49728	2.1601
hsa-mir-181a-2	2.12493e-24	1.097e-25	1.91194	up	9.15192	10.0869
hsa-mir-550a-1	8.13892e-14	9.25938e-15	1.69286	up	1.68022	2.43968
hsa-mir-3200	6.35824e-21	4.07268e-22	2.48137	up	1.68468	2.99582
hsa-mir-210	2.5132e-11	3.53194e-12	2.81729	up	8.13678	9.63109
hsa-mir-105-2	9.94246e-20	6.65365e-21	3.99478	up	0.658025	2.65614
hsa-mir-3682	2.07356e-36	2.97356e-38	1.86498	up	0.668729	1.56789
hsa-mir-526b	5.66585e-09	9.9667e-10	1.5846	up	0.663573	1.32769
hsa-mir-653	3.95024e-06	9.32801e-07	1.64941	down	4.17154	3.44958
hsa-mir-16-2	1.0033e-13	1.15101e-14	1.73965	up	3.31005	4.10884
hsa-mir-10b	4.93002e-14	5.51446e-15	1.76514	down	16.0108	15.191
hsa-mir-10a	1.12406e-14	1.20359e-15	2.2605	down	14.6651	13.4885
hsa-mir-3664	7.28508e-10	1.17704e-10	1.5139	up	0.697217	1.29548
hsa-mir-1296	6.76115e-12	9.04934e-13	1.62967	up	2.47999	3.18457
hsa-mir-92a-2	7.79483e-38	9.68765e-40	2.57997	up	12.3879	13.7552
hsa-mir-590	6.17401e-32	1.47562e-33	2.42832	up	3.86862	5.14858
hsa-mir-1306	1.20833e-25	5.42939e-27	2.2666	up	2.89994	4.08047
hsa-mir-1301	8.48402e-24	4.62322e-25	2.21398	up	3.58621	4.73285
hsa-mir-196b	1.45687e-05	3.69094e-06	1.66166	up	7.69975	8.43237
hsa-mir-28	6.15936e-23	3.47421e-24	1.5171	up	11.8109	12.4122
hsa-mir-9-1	1.80368e-31	4.65577e-33	6.88561	up	7.86014	10.6437
hsa-mir-9-3	9.16225e-19	6.52937e-20	2.21813	up	0.578552	1.7279
hsa-mir-885	1.51341e-10	2.25709e-11	1.9211	up	0.673819	1.61576
hsa-mir-92a-1	7.98564e-31	2.21399e-32	2.59144	up	8.17141	9.54517
hsa-mir-140	5.55803e-13	6.85454e-14	1.62674	up	9.07089	9.77287
hsa-mir-224	1.72433e-34	3.297e-36	5.38855	up	3.42969	5.85959
hsa-mir-223	1.57772e-15	1.58376e-16	2.07493	up	6.32933	7.3824
hsa-mir-222	4.82495e-17	4.05923e-18	1.99981	up	5.16106	6.16092
hsa-mir-221	3.01505e-17	2.45009e-18	1.92759	up	6.36068	7.30748
hsa-mir-149	4.78732e-12	6.2702e-13	2.45435	down	6.74439	5.44905
hsa-mir-1468	1.39334e-23	7.726e-25	2.20425	up	2.21534	3.35563
hsa-mir-181c	1.327e-08	2.44847e-09	1.53175	up	6.33096	6.94614
hsa-mir-374a	8.8566e-16	8.46711e-17	1.53495	up	9.2925	9.91069
hsa-mir-181b-1	4.31686e-15	4.41591e-16	1.78952	up	8.10469	8.94427
hsa-mir-584	0	0	3.54953	up	4.60668	6.43431
hsa-mir-582	1.99194e-11	2.7613e-12	1.82835	up	6.77262	7.64316
hsa-mir-766	3.35327e-18	2.53258e-19	1.85581	up	2.79769	3.68974
hsa-mir-660	1.37611e-21	8.28823e-23	1.87273	up	4.65112	5.55626
hsa-mir-744	3.74884e-09	6.48699e-10	1.64029	up	5.16017	5.87412
hsa-mir-1269	0.00999744	0.00392825	1.85047	up	1.71536	2.60325
hsa-mir-128-1	3.69858e-19	2.54587e-20	1.69223	up	6.06695	6.82587
hsa-mir-128-2	8.84407e-18	6.93321e-19	1.76587	up	5.42473	6.24511
hsa-mir-32	3.11987e-11	4.41434e-12	1.58407	up	4.57836	5.242
hsa-mir-31	4.2638e-13	5.13613e-14	2.21155	up	2.32454	3.4696
hsa-mir-19b-2	1.42607e-25	6.54411e-27	2.43794	up	6.51343	7.79909
hsa-mir-19b-1	3.05481e-36	4.9648e-38	2.56724	up	2.50915	3.86937
hsa-mir-362	1.18094e-19	8.01595e-21	1.95743	up	3.05254	4.0215
hsa-mir-24-2	8.00286e-31	2.29528e-32	2.04445	up	10.0202	11.0519
hsa-mir-3613	2.83399e-10	4.38917e-11	1.50491	up	3.55492	4.1446
hsa-mir-378c	9.95495e-26	4.3779e-27	1.99763	up	1.99378	2.99207
hsa-mir-27a	1.1112e-18	8.07375e-20	1.68038	up	9.79148	10.5403
hsa-mir-616	2.10437e-09	3.54081e-10	1.5699	up	1.86774	2.51841
hsa-mir-3934	2.55936e-22	1.51702e-23	1.71763	up	1.02759	1.80802
hsa-mir-532	1.13893e-38	1.30661e-40	2.10527	up	8.94044	10.0144
hsa-mir-130a	4.69637e-11	6.73476e-12	1.74697	up	5.87741	6.68227
hsa-mir-519a-1	2.89461e-36	4.4277e-38	4.07698	up	0.46174	2.48924
hsa-mir-519a-2	1.2105e-29	3.81898e-31	2.50701	up	0.249234	1.5752
hsa-mir-505	0	0	3.3189	up	4.85357	6.58428
hsa-mir-181b-2	5.43267e-15	5.60926e-16	1.77365	up	2.30167	3.12839
hsa-mir-518e	1.84332e-16	1.67414e-17	1.52422	up	0.127917	0.735992
hsa-let-7i	3.86597e-24	2.03277e-25	1.55717	up	8.8354	9.47433
hsa-mir-301b	4.77044e-28	1.82426e-29	2.32913	up	0.930994	2.15079
hsa-mir-190b	0	0	9.23319	down	4.46143	1.2546
hsa-mir-301a	1.36392e-12	1.73424e-13	2.17411	up	3.58525	4.70568
hsa-mir-548b	6.17401e-32	1.45154e-33	2.1243	up	0.637787	1.72477
hsa-mir-98	3.31533e-17	2.72579e-18	1.61885	up	5.75808	6.45305
hsa-mir-516a-2	2.16754e-27	8.49608e-29	2.58124	up	0.218225	1.58629
hsa-mir-93	4.42204e-27	1.77558e-28	2.15066	up	11.8615	12.9663
hsa-mir-522	2.2347e-28	8.1184e-30	2.47973	up	0.163809	1.47399
hsa-mir-135b	0	0	11.4553	up	2.09927	5.61721
hsa-mir-23a	3.44724e-17	2.86721e-18	1.59975	up	11.4158	12.0937
hsa-mir-148a	3.31174e-08	6.20556e-09	1.54538	up	15.2395	15.8674
hsa-mir-452	1.11024e-39	1.1676e-41	4.58563	up	4.16615	6.36327
hsa-mir-455	3.06777e-34	6.159e-36	3.52962	up	7.12949	8.94901
hsa-mir-105-1	1.9972e-18	1.47021e-19	3.79626	up	0.689408	2.61399
hsa-mir-142	1.73378e-10	2.60232e-11	2.08063	up	10.7278	11.7849
hsa-mir-2355	1.0329e-15	1.00723e-16	1.65663	up	5.26171	5.98996
hsa-mir-9-2	1.21583e-31	3.02214e-33	6.92692	up	7.86016	10.6524
hsa-mir-324	1.82861e-16	1.6433e-17	1.9017	up	5.18795	6.11524
hsa-mir-500b	5.50167e-29	1.8935e-30	2.04226	up	2.02927	3.05944

## Sheet: Sheet1
sample	p (Corr)	p	FC (abs)	Regulation	[tumor_DPBC](normalized)	[tumor_TNBC](normalized)
hsa-mir-190b	0	0	-9.23319	down	4.46143	1.2546
hsa-mir-375	2.56953e-25	1.25283e-26	-5.13046	down	13.9669	11.6078
hsa-mir-184	6.29873e-09	1.11402e-09	-2.97959	down	3.73139	2.15628
hsa-mir-449a	2.721e-10	4.18815e-11	-2.75475	down	1.88657	0.424649
hsa-mir-149	4.78732e-12	6.2702e-13	-2.45435	down	6.74439	5.44905
hsa-mir-10a	1.12406e-14	1.20359e-15	-2.2605	down	14.6651	13.4885
hsa-mir-342	9.28018e-16	8.96078e-17	-2.02758	down	8.81296	7.7932
hsa-mir-135a-1	1.67057e-06	3.67333e-07	-1.95393	down	1.82931	0.862928
hsa-mir-29c	2.01097e-14	2.21091e-15	-1.8107	down	10.8423	9.98572
hsa-mir-30a	7.86369e-09	1.41336e-09	-1.80168	down	15.827	14.9776
hsa-mir-10b	4.93002e-14	5.51446e-15	-1.76514	down	16.0108	15.191
hsa-mir-449b	4.74892e-07	9.94277e-08	-1.68933	down	0.932507	0.176058
hsa-mir-653	3.95024e-06	9.32801e-07	-1.64941	down	4.17154	3.44958
hsa-mir-1251	0.000159261	4.67429e-05	-1.54534	down	0.955214	0.327288
hsa-mir-153-2	0.00180455	0.000640045	-1.52828	down	4.57738	3.96547
hsa-mir-577	0	0	12.3202	up	0.960434	4.58339
hsa-mir-135b	0	0	11.4553	up	2.09927	5.61721
hsa-mir-934	0	0	11.2262	up	0.417112	3.90591
hsa-mir-9-2	1.21583e-31	3.02214e-33	6.92692	up	7.86016	10.6524
hsa-mir-9-1	1.80368e-31	4.65577e-33	6.88561	up	7.86014	10.6437
hsa-mir-18a	0	0	5.43234	up	2.6719	5.11348
hsa-mir-224	1.72433e-34	3.297e-36	5.38855	up	3.42969	5.85959
hsa-mir-452	1.11024e-39	1.1676e-41	4.58563	up	4.16615	6.36327
hsa-mir-519a-1	2.89461e-36	4.4277e-38	4.07698	up	0.46174	2.48924
hsa-mir-105-2	9.94246e-20	6.65365e-21	3.99478	up	0.658025	2.65614
hsa-mir-105-1	1.9972e-18	1.47021e-19	3.79626	up	0.689408	2.61399
hsa-mir-17	0	0	3.62367	up	8.5686	10.426
hsa-mir-584	0	0	3.54953	up	4.60668	6.43431
hsa-mir-455	3.06777e-34	6.159e-36	3.52962	up	7.12949	8.94901
hsa-mir-767	2.49433e-17	2.0031e-18	3.34515	up	0.597326	2.3394
hsa-mir-505	0	0	3.3189	up	4.85357	6.58428
hsa-mir-19a	1.49197e-32	3.28062e-34	3.2366	up	4.12308	5.81756
hsa-mir-20a	1.84282e-35	3.34738e-37	3.08354	up	7.15964	8.78422
hsa-mir-210	2.5132e-11	3.53194e-12	2.81729	up	8.13678	9.63109
hsa-mir-130b	8.07687e-36	1.3899e-37	2.73162	up	4.14313	5.59289
hsa-mir-378	1.90747e-37	2.55302e-39	2.69917	up	6.97199	8.40451
hsa-mir-516a-1	4.77044e-28	1.78366e-29	2.63645	up	0.250501	1.6491
hsa-mir-942	5.30312e-40	5.07e-42	2.63573	up	2.02914	3.42734
hsa-mir-92a-1	7.98564e-31	2.21399e-32	2.59144	up	8.17141	9.54517
hsa-mir-937	2.24489e-22	1.2877e-23	2.58495	up	1.42311	2.79325
hsa-mir-516a-2	2.16754e-27	8.49608e-29	2.58124	up	0.218225	1.58629
hsa-mir-92a-2	7.79483e-38	9.68765e-40	2.57997	up	12.3879	13.7552
hsa-mir-19b-1	3.05481e-36	4.9648e-38	2.56724	up	2.50915	3.86937
hsa-mir-187	8.45281e-08	1.63238e-08	2.52696	up	3.34224	4.67964
hsa-mir-106b	0	0	2.52227	up	8.73563	10.0704
hsa-mir-519a-2	1.2105e-29	3.81898e-31	2.50701	up	0.249234	1.5752
hsa-mir-146a	3.58946e-21	2.19623e-22	2.50535	up	6.42114	7.74615
hsa-mir-3200	6.35824e-21	4.07268e-22	2.48137	up	1.68468	2.99582
hsa-mir-522	2.2347e-28	8.1184e-30	2.47973	up	0.163809	1.47399
hsa-mir-19b-2	1.42607e-25	6.54411e-27	2.43794	up	6.51343	7.79909
hsa-mir-590	6.17401e-32	1.47562e-33	2.42832	up	3.86862	5.14858
hsa-mir-33a	1.32849e-16	1.18117e-17	2.40981	up	3.66297	4.93189
hsa-mir-877	1.88539e-29	6.30867e-31	2.37019	up	1.10776	2.35276
hsa-mir-197	8.68043e-29	3.07051e-30	2.35312	up	7.82948	9.06405
hsa-mir-301b	4.77044e-28	1.82426e-29	2.32913	up	0.930994	2.15079
hsa-mir-1306	1.20833e-25	5.42939e-27	2.2666	up	2.89994	4.08047
hsa-mir-188	1.28743e-29	4.18478e-31	2.22232	up	1.48288	2.63495
hsa-mir-9-3	9.16225e-19	6.52937e-20	2.21813	up	0.578552	1.7279
hsa-mir-1301	8.48402e-24	4.62322e-25	2.21398	up	3.58621	4.73285
hsa-mir-31	4.2638e-13	5.13613e-14	2.21155	up	2.32454	3.4696
hsa-mir-1468	1.39334e-23	7.726e-25	2.20425	up	2.21534	3.35563
hsa-mir-1307	1.18868e-24	6.02293e-26	2.18184	up	9.74696	10.8725
hsa-mir-301a	1.36392e-12	1.73424e-13	2.17411	up	3.58525	4.70568
hsa-mir-501	4.76205e-25	2.36737e-26	2.1664	up	5.05941	6.17471
hsa-mir-500a	5.30551e-33	1.11588e-34	2.15295	up	7.36253	8.46884
hsa-mir-93	4.42204e-27	1.77558e-28	2.15066	up	11.8615	12.9663
hsa-mir-155	9.96286e-17	8.57225e-18	2.13257	up	8.14035	9.23294
hsa-mir-548b	6.17401e-32	1.45154e-33	2.1243	up	0.637787	1.72477
hsa-mir-576	1.86935e-25	8.9357e-27	2.12119	up	3.36353	4.4484
hsa-mir-532	1.13893e-38	1.30661e-40	2.10527	up	8.94044	10.0144
hsa-mir-142	1.73378e-10	2.60232e-11	2.08063	up	10.7278	11.7849
hsa-mir-223	1.57772e-15	1.58376e-16	2.07493	up	6.32933	7.3824
hsa-mir-345	7.67613e-12	1.03474e-12	2.05995	up	4.05291	5.09553
hsa-mir-15b	2.81179e-20	1.82794e-21	2.04505	up	7.4273	8.45943
hsa-mir-24-2	8.00286e-31	2.29528e-32	2.04445	up	10.0202	11.0519
hsa-mir-500b	5.50167e-29	1.8935e-30	2.04226	up	2.02927	3.05944
hsa-mir-106a	1.15839e-11	1.57258e-12	2.03813	up	4.04701	5.07426
hsa-mir-138-1	1.73974e-26	7.48454e-28	2.01027	up	0.335156	1.34254
hsa-mir-222	4.82495e-17	4.05923e-18	1.99981	up	5.16106	6.16092
hsa-mir-378c	9.95495e-26	4.3779e-27	1.99763	up	1.99378	2.99207
hsa-mir-186	1.13556e-26	4.77674e-28	1.98577	up	7.95429	8.94399
hsa-mir-362	1.18094e-19	8.01595e-21	1.95743	up	3.05254	4.0215
hsa-mir-421	8.04389e-27	3.30676e-28	1.95306	up	1.57606	2.5418
hsa-mir-502	2.5705e-31	6.88087e-33	1.9524	up	2.77527	3.74051
hsa-mir-146b	2.20758e-18	1.64619e-19	1.93917	up	9.02063	9.97607
hsa-mir-129-2	8.4018e-15	8.83554e-16	1.935	up	0.703659	1.656
hsa-mir-221	3.01505e-17	2.45009e-18	1.92759	up	6.36068	7.30748
hsa-mir-885	1.51341e-10	2.25709e-11	1.9211	up	0.673819	1.61576
hsa-mir-181a-2	2.12493e-24	1.097e-25	1.91194	up	9.15192	10.0869
hsa-mir-324	1.82861e-16	1.6433e-17	1.9017	up	5.18795	6.11524
hsa-mir-660	1.37611e-21	8.28823e-23	1.87273	up	4.65112	5.55626
hsa-mir-3682	2.07356e-36	2.97356e-38	1.86498	up	0.668729	1.56789
hsa-mir-766	3.35327e-18	2.53258e-19	1.85581	up	2.79769	3.68974
hsa-mir-551a	1.90859e-30	5.65643e-32	1.85388	up	0.174586	1.06514
hsa-mir-150	1.59162e-05	4.07795e-06	1.85214	up	8.6879	9.57709
hsa-let-7d	5.65363e-24	3.0268e-25	1.85068	up	8.80915	9.6972
hsa-mir-1269	0.00999744	0.00392825	1.85047	up	1.71536	2.60325
hsa-mir-1304	3.04511e-20	2.00872e-21	1.83968	up	0.386189	1.26564
hsa-mir-25	2.68797e-30	8.22323e-32	1.83299	up	12.909	13.7832
hsa-mir-582	1.99194e-11	2.7613e-12	1.82835	up	6.77262	7.64316
hsa-mir-129-1	7.75484e-13	9.71208e-14	1.80719	up	0.640828	1.49458
hsa-mir-181b-1	4.31686e-15	4.41591e-16	1.78952	up	8.10469	8.94427
hsa-mir-181b-2	5.43267e-15	5.60926e-16	1.77365	up	2.30167	3.12839
hsa-mir-138-2	1.42843e-25	6.6915e-27	1.7676	up	0.304411	1.1262
hsa-mir-128-2	8.84407e-18	6.93321e-19	1.76587	up	5.42473	6.24511
hsa-mir-511-2	2.43013e-12	3.11317e-13	1.75356	up	1.8768	2.68708
hsa-mir-130a	4.69637e-11	6.73476e-12	1.74697	up	5.87741	6.68227
hsa-mir-16-2	1.0033e-13	1.15101e-14	1.73965	up	3.31005	4.10884
hsa-mir-203	0.000298039	9.19833e-05	1.72922	up	11.6067	12.3968
hsa-mir-3934	2.55936e-22	1.51702e-23	1.71763	up	1.02759	1.80802
hsa-mir-1287	1.65412e-13	1.92928e-14	1.71709	up	4.90791	5.68787
hsa-mir-550a-1	8.13892e-14	9.25938e-15	1.69286	up	1.68022	2.43968
hsa-mir-128-1	3.69858e-19	2.54587e-20	1.69223	up	6.06695	6.82587
hsa-mir-27a	1.1112e-18	8.07375e-20	1.68038	up	9.79148	10.5403
hsa-mir-511-1	3.94543e-10	6.22367e-11	1.66922	up	1.84532	2.5845
hsa-mir-3677	3.90116e-06	9.17481e-07	1.66634	up	3.02545	3.76213
hsa-mir-671	3.3351e-16	3.09278e-17	1.66226	up	3.02044	3.75359
hsa-mir-196b	1.45687e-05	3.69094e-06	1.66166	up	7.69975	8.43237
hsa-mir-2355	1.0329e-15	1.00723e-16	1.65663	up	5.26171	5.98996
hsa-mir-340	4.94076e-19	3.44814e-20	1.64911	up	4.5592	5.28088
hsa-mir-744	3.74884e-09	6.48699e-10	1.64029	up	5.16017	5.87412
hsa-mir-3648	8.45281e-08	1.63189e-08	1.63432	up	1.44298	2.15167
hsa-mir-1296	6.76115e-12	9.04934e-13	1.62967	up	2.47999	3.18457
hsa-mir-140	5.55803e-13	6.85454e-14	1.62674	up	9.07089	9.77287
hsa-mir-3647	8.10518e-08	1.54975e-08	1.62437	up	3.13385	3.83373
hsa-mir-98	3.31533e-17	2.72579e-18	1.61885	up	5.75808	6.45305
hsa-mir-212	7.31922e-14	8.25686e-15	1.61021	up	2.00651	2.69377
hsa-mir-520b	7.01424e-18	5.43168e-19	1.60519	up	0.185016	0.867759
hsa-mir-23a	3.44724e-17	2.86721e-18	1.59975	up	11.4158	12.0937
hsa-mir-137	9.16225e-19	6.56949e-20	1.58628	up	0.172757	0.8384
hsa-mir-181d	5.22388e-08	9.88842e-09	1.58606	up	4.27896	4.94441
hsa-mir-151	4.11701e-14	4.56571e-15	1.58581	up	10.9099	11.5751
hsa-mir-330	2.19994e-09	3.72266e-10	1.58557	up	4.69602	5.36102
hsa-mir-526b	5.66585e-09	9.9667e-10	1.5846	up	0.663573	1.32769
hsa-mir-32	3.11987e-11	4.41434e-12	1.58407	up	4.57836	5.242
hsa-mir-550a-2	4.37819e-12	5.69249e-13	1.58317	up	1.49728	2.1601
hsa-mir-185	1.19774e-16	1.04874e-17	1.57972	up	5.68748	6.34714
hsa-mir-18b	6.46238e-17	5.49859e-18	1.57252	up	0.435634	1.08872
hsa-mir-616	2.10437e-09	3.54081e-10	1.5699	up	1.86774	2.51841
hsa-mir-3170	2.70054e-09	4.59556e-10	1.5666	up	1.39014	2.03777
hsa-mir-940	3.49798e-06	8.19316e-07	1.56321	up	2.13708	2.78159
hsa-mir-579	3.6213e-21	2.25033e-22	1.55788	up	0.470485	1.11007
hsa-let-7i	3.86597e-24	2.03277e-25	1.55717	up	8.8354	9.47433
hsa-mir-206	1.14578e-07	2.24665e-08	1.55104	up	0.221795	0.855028
hsa-mir-148a	3.31174e-08	6.20556e-09	1.54538	up	15.2395	15.8674
hsa-mir-424	2.33495e-06	5.33511e-07	1.54024	up	6.82223	7.44539
hsa-mir-374a	8.8566e-16	8.46711e-17	1.53495	up	9.2925	9.91069
hsa-mir-181c	1.327e-08	2.44847e-09	1.53175	up	6.33096	6.94614
hsa-mir-545	1.19774e-16	1.05346e-17	1.52562	up	0.61967	1.22907
hsa-mir-518e	1.84332e-16	1.67414e-17	1.52422	up	0.127917	0.735992
hsa-mir-28	6.15936e-23	3.47421e-24	1.5171	up	11.8109	12.4122
hsa-mir-3664	7.28508e-10	1.17704e-10	1.5139	up	0.697217	1.29548
hsa-mir-3676	0.000129274	3.7571e-05	1.51318	up	2.01629	2.61387
hsa-mir-1226	2.57977e-10	3.94612e-11	1.5083	up	0.967591	1.56051
hsa-mir-3613	2.83399e-10	4.38917e-11	1.50491	up	3.55492	4.1446
hsa-mir-3074	1.28549e-05	3.23216e-06	1.50361	up	3.52846	4.11689
hsa-mir-1271	3.00388e-09	5.14048e-10	1.50109	up	1.81074	2.39675
